# Supplementary material for: Novel SNPs Linked to Blast Resistance Genes Identified in Pearl Millet Through Genome-Wide Association Models
Source: Int J Mol Sci. 2024 Nov 9;25(22):12048. doi: 10.3390/ijms252212048 (PMC11593765; doi:10.3390/ijms252212048)
Supplement: Supplementary file 1 [file ijms-25-12048-s001.zip]

Archive with 1 entries (1 files):
- ijms-3289181-supplementary.pdf
